# Supplementary material for: Design and Experimental Evaluation of a Peptide Antagonist against Amyloid β(1–42) Interactions with Calmodulin and Calbindin-D28k
Source: Int J Mol Sci. 2022 Feb 18;23(4):2289. doi: 10.3390/ijms23042289 (PMC8880779; doi:10.3390/ijms23042289)
Supplement: Supplementary file 1 [file ijms-23-02289-s001.zip]

Archive with 1 entries (1 files):
- ijms-1584004-supplementary.pdf
